# Supplementary material for: Short-Term Effects of Ambient Air Pollution on Chronic Obstructive Pulmonary Disease Admissions in Jiuquan, China
Source: Toxics. 2024 May 15;12(5):364. doi: 10.3390/toxics12050364 (PMC11125667; doi:10.3390/toxics12050364)
Supplement: Supplementary file 1 [file toxics-12-00364-s001.zip]

Archive with 1 entries (1 files):
- toxics-2912423-supplementary.pdf
